# Supplementary material for: Plant Functional Traits and Diversity of Community Link to the Plant Invasion Dominance in the Subalpine Wetland of Shennongjia National Nature Reserve, China
Source: Plants (Basel). 2026 May 31;15(11):1702. doi: 10.3390/plants15111702 (PMC13259496; doi:10.3390/plants15111702)
Supplement: Supplementary file 1 [file plants-15-01702-s001.zip]

Archive with 1 entries (1 files):
- plants-4281223-supplementary.pdf
